# Supplementary material for: The Influence of Reduced Graphene Oxide on the Texture and Chemistry of N,S-Doped Porous Carbon. Implications for Electrocatalytic and Energy Storage Applications
Source: Nanomaterials (Basel). 2023 Aug 18;13(16):2364. doi: 10.3390/nano13162364 (PMC10460025; doi:10.3390/nano13162364)
Supplement: Supplementary file 1 [file nanomaterials-13-02364-s001.zip]

Archive with 1 entries (1 files):
- nanomaterials-2522345-supplementary.pdf
